# Supplementary material for: Intrasubtype Reassortments Cause Adaptive Amino Acid Replacements in H3N2 Influenza Genes
Source: PLoS Genet. 2014 Jan 9;10(1):e1004037. doi: 10.1371/journal.pgen.1004037 (PMC3886890; doi:10.1371/journal.pgen.1004037)
Supplement: Table S2 — Characteristics of RCBs and amino acid replacements. Joint reassortments, one-point inference (same as Table 1). (XLS) [file pgen.1004037.s003.xls]

## Sheet: mutations after RCBs
	PB2	PB1	PA	HA	NP	NA	M1	NS1
global dN/dS	0.0675837	0.0676764	0.0767598	0.269205	0.0730081	0.250434	0.0531903	0.345606
seq length	2271	1986	2142	1692	1485	1377	687	471
RCBs
Internal	19	20	21	16	19	20	12	7
Terminal	15	16	16	13	15	16	6	7
Descendant to RCBs
Branches with nonsynonymous substitutions	104	99	105	223	68	216	14	68
Nonsynonymous substitutions	127	123	127	336	83	320	14	77
Excess of nonsynonymous substitutions after reassortments
Mean distance between nonsynonymous substitution and most recent reassortment event, dS units
expected	0.0496615	0.042713	0.0272009	0.0361364	0.0288261	0.0297399	0.0240618	0.0380492
observed	0.0466722	0.0341648	0.0259639	0.035308	0.032398	0.0259684	0.020696	0.0375318
Median distance between nonsynonymous substitution and most recent reassortment event, dS units
expected	0.0275421	0.0190501	0.0229168	0.0290265	0.0221203	0.0203374	0.0241767	0.039928
observed	0.0277209	0.0169271	0.0197954	0.0260207	0.0275393	0.0160055	0.0226136	0.0488528
Wilcoxon one-tailed p-value	0.2108	0.03443	0.149	0.1056	0.9519	1.777e-05	0.1964	0.06491
