# Supplementary material for: Intrasubtype Reassortments Cause Adaptive Amino Acid Replacements in H3N2 Influenza Genes
Source: PLoS Genet. 2014 Jan 9;10(1):e1004037. doi: 10.1371/journal.pgen.1004037 (PMC3886890; doi:10.1371/journal.pgen.1004037)
Supplement: Table S3 — Characteristics of RCBs and amino acid replacements. Joint reassortments, two-point inference. (XLS) [file pgen.1004037.s004.xls]

## Sheet: mutations after RCBs
	PB2	PB1	PA	HA	NP	NA	M1	NS1
global dN/dS	0.0675837	0.0676764	0.0767598	0.269205	0.0730081	0.250434	0.0531903	0.345606
seq length	2271	1986	2142	1692	1485	1377	687	471
RCBs
Internal	38	34	31	19	31	46	28	12
Terminal	58	61	83	14	69	68	109	138
Descendant to RCBs
Branches with nonsynonymous substitutions	99	94	104	221	67	204	10	67
Nonsynonymous substitutions	120	117	126	331	81	303	10	76
Excess of nonsynonymous substitutions after reassortments
Mean distance between nonsynonymous substitution and most recent reassortment event, dS units
expected	0.0558026	0.0650464	0.0615101	0.0910061	0.0369737	0.0688696	0.0230747	0.0450066
observed	0.0488631	0.0534853	0.0543608	0.095123	0.03864	0.0658179	0.0153533	0.0436396
Median distance between nonsynonymous substitution and most recent reassortment event, dS units
expected	0.0289504	0.0260781	0.0390419	0.0795291	0.0235252	0.033548	0.021152	0.0535678
observed	0.0341911	0.0190944	0.0302792	0.0926643	0.0291473	0.0323657	0.0135053	0.0533611
Wilcoxon one-tailed p-value	0.05291	0.001279	0.1039	0.7523	0.7437	0.0989	0.006259	0.028
