# Supplementary material for: Intrasubtype Reassortments Cause Adaptive Amino Acid Replacements in H3N2 Influenza Genes
Source: PLoS Genet. 2014 Jan 9;10(1):e1004037. doi: 10.1371/journal.pgen.1004037 (PMC3886890; doi:10.1371/journal.pgen.1004037)
Supplement: Table S4 — Characteristics of RCBs and amino acid replacements. Joint reassortments, three-point inference. (XLS) [file pgen.1004037.s005.xls]

## Sheet: mutations after RCBs
	PB2	PB1	PA	HA	NP	NA	M1	NS1
global dN/dS	0.0675837	0.0676764	0.0767598	0.269205	0.0730081	0.250434	0.0531903	0.345606
seq length	2271	1986	2142	1692	1485	1377	687	471
RCBs
Internal	42	40	39	22	36	56	32	16
Terminal	58	61	83	14	69	68	109	138
Descendant to RCBs
Branches with nonsynonymous substitutions	98	92	101	218	65	197	11	63
Nonsynonymous substitutions	119	115	123	324	79	293	11	72
Excess of nonsynonymous substitutions after reassortments
Mean distance between nonsynonymous substitution and most recent reassortment event, dS units
expected	0.0502018	0.0310523	0.0250668	0.036689	0.0266194	0.0276362	0.020313	0.0397131
observed	0.0475367	0.0246093	0.0232974	0.0361921	0.0307313	0.023697	0.0142306	0.0398916
Median distance between nonsynonymous substitution and most recent reassortment event, dS units
expected	0.0277209	0.0145717	0.0198307	0.0296513	0.0177274	0.0159791	0.0181522	0.0444062
observed	0.0282983	0.012326	0.0187509	0.0275673	0.0203919	0.0111838	0.0120065	0.0533611
Wilcoxon one-tailed p-value	0.5918	0.00121	0.1314	0.3815	0.0891	1.572e-05	0.07213	0.1876
