# Supplementary material for: Intrasubtype Reassortments Cause Adaptive Amino Acid Replacements in H3N2 Influenza Genes
Source: PLoS Genet. 2014 Jan 9;10(1):e1004037. doi: 10.1371/journal.pgen.1004037 (PMC3886890; doi:10.1371/journal.pgen.1004037)
Supplement: Table S5 — Characteristics of RCBs and amino acid replacements. High confidence reassortments, one-point inference. (XLS) [file pgen.1004037.s006.xls]

## Sheet: mutations after RCBs
	PB2	PB1	PA	HA	NP	NA	M1	NS1
global dN/dS	0.0675837	0.0676764	0.0767598	0.269205	0.0730081	0.250434	0.0531903	0.345606
seq length	2271	1986	2142	1692	1485	1377	687	471
RCBs
Internal	13	13	18	10	13	11	5	1
Terminal	6	9	9	2	10	10	3	0
Descendant to RCBs
Branches with nonsynonymous substitutions	79	78	120	197	82	194	11	56
Nonsynonymous substitutions	91	97	145	249	103	287	11	66
Excess of nonsynonymous substitutions after reassortments
Mean distance between nonsynonymous substitution and most recent reassortment event, dS units
expected	0.0225306	0.021471	0.0454939	0.0297105	0.0587012	0.0368299	0.0214648	0.0343808
observed	0.0234257	0.0233324	0.0467614	0.0271983	0.066596	0.0338208	0.0134174	0.032684
Median distance between nonsynonymous substitution and most recent reassortment event, dS units
expected	0.022766	0.0190501	0.0262812	0.0303179	0.0177274	0.0190636	0.0180783	0.0401337
observed	0.0244285	0.0191082	0.030254	0.0257324	0.0365547	0.0145071	0.00899976	0.0356849
Wilcoxon one-tailed p-value	0.6331	0.8605	0.8255	0.002569	0.8937	0.0003255	0.01747	0.003218
