# Supplementary material for: Intrasubtype Reassortments Cause Adaptive Amino Acid Replacements in H3N2 Influenza Genes
Source: PLoS Genet. 2014 Jan 9;10(1):e1004037. doi: 10.1371/journal.pgen.1004037 (PMC3886890; doi:10.1371/journal.pgen.1004037)
Supplement: Table S9 — Characteristics of RCBs and amino acid replacements. Joint reassortments, two-point inference; substitutions on RCBs included as descendant to reassortment. (XLS) [file pgen.1004037.s010.xls]

## Sheet: mutations after RCBs
	PB2	PB1	PA	HA	NP	NA	M1	NS1
Internal branches with substitutions
All	125	117	139	271	91	257	27	89
Descendant to RCBs	111	103	118	237	73	233	14	75
Substitutions on internal branches
All	154	146	173	460	118	411	29	107
Descendant to RCBs	135	129	147	372	89	352	14	85
Distance between post-RCB substitutions and most recent RCB, dS units
Mean
expected	0.0499518	0.056369	0.0534575	0.0815579	0.0327503	0.0590763	0.0158931	0.0422221
observed	0.0434339	0.0485099	0.046595	0.084639	0.0351667	0.0566557	0.0109666	0.0390189
Median
expected	0.0277209	0.0213743	0.0292452	0.0634776	0.0203919	0.024316	0.0180011	0.0488603
observed	0.0239675	0.0168501	0.0250506	0.0741617	0.0220706	0.0225401	0.0105242	0.0445289
Wilcoxon one-tailed p-value	0.06909	0.04425	0.1033	0.642	0.8293	0.1792	0.09445	0.008178
