# Supplementary material for: Intrasubtype Reassortments Cause Adaptive Amino Acid Replacements in H3N2 Influenza Genes
Source: PLoS Genet. 2014 Jan 9;10(1):e1004037. doi: 10.1371/journal.pgen.1004037 (PMC3886890; doi:10.1371/journal.pgen.1004037)
Supplement: Table S12 — Characteristics of RCBs and amino acid replacements. High confidence reassortments, two-point inference; substitutions on RCBs included as descendant to reassortment. (XLS) [file pgen.1004037.s013.xls]

## Sheet: mutations after RCBs
	PB2	PB1	PA	HA	NP	NA	M1	NS1
Internal branches with substitutions
All	125	117	139	271	91	257	27	89
Descendant to RCBs	74	55	71	139	35	93	7	1
Substitutions on internal branches
All	154	146	173	460	118	411	29	107
Descendant to RCBs	86	69	90	193	38	136	7	1
Distance between post-RCB substitutions and most recent RCB, dS units
Mean
expected	0.0147406	0.0161789	0.00998296	0.0164325	0.00867521	0.0083034	0.018535	-
observed	0.0143714	0.0160352	0.0127653	0.0141815	0.00787065	0.00606993	0.00905969	-
Median
expected	0.0132712	0.0168679	0.0062426	0.0145417	0.00754723	0.00790954	0.0181522	-
observed	0.013278	0.0168501	0.0104336	0.0119188	0.0073847	0.00313779	0.00300963	-
Wilcoxon one-tailed p-value	0.373	0.3233	0.9928	0.005064	0.2525	1.832e-05	0.04423	-
