# Supplementary material for: Intrasubtype Reassortments Cause Adaptive Amino Acid Replacements in H3N2 Influenza Genes
Source: PLoS Genet. 2014 Jan 9;10(1):e1004037. doi: 10.1371/journal.pgen.1004037 (PMC3886890; doi:10.1371/journal.pgen.1004037)
Supplement: Table S14 — Phylogenetic distances from reassortments for different classes of amino acid replacements. Joint reassortments, one-point inference (same as Table 3). Classes that are significantly (p<0.05) closer or farther from the most recent RCB are in boldface, with red color indicating closer to RCB, and blue, farther from RCB. (XLS) [file pgen.1004037.s015.xls]

## Sheet: mutation categories
			Distance between post-RCB nonsynonymous substitutions and most recent RCB, dS units
Gene	Subset	No. substitutions	Mean, subset	Mean, complement	Median, subset	Median, complement	Wilcoxon one-tailed p-value
NA	Positively selected	44	0.0327758	0.0248832	0.0240734	0.0160004	0.003385
	Epitopes	88	0.0256697	0.0260817	0.015974	0.0175947	0.7716
	Parallel	188	0.0229398	0.0302819	0.0145071	0.0199035	0.003842
	Reversions	53	0.0212538	0.0269042	0.0096152	0.0190636	0.007314
	Epistatic leading	95	0.0324739	0.0232626	0.0204954	0.0144618	0.0005064
	Epistatic trailing	143	0.0226491	0.02865	0.0111743	0.0194695	0.002343
HA	Positively selected	91	0.0317219	0.0366399	0.0237582	0.0290673	0.1652
	Epitopes	215	0.0342177	0.0372451	0.0250681	0.0277282	0.273
	Antigenic	102	0.0394523	0.0335015	0.0329361	0.0250676	0.017
	Parallel	159	0.0314479	0.0387755	0.0224446	0.0329505	0.00289
	Revertions	60	0.0314951	0.0361368	0.0221282	0.026918	0.2177
	Epistatic leading	151	0.0384654	0.0327308	0.0329082	0.0237582	0.04038
	Epistatic trailing	169	0.0357001	0.0349111	0.0250871	0.0274389	0.8981
