# Supplementary material for: Intrasubtype Reassortments Cause Adaptive Amino Acid Replacements in H3N2 Influenza Genes
Source: PLoS Genet. 2014 Jan 9;10(1):e1004037. doi: 10.1371/journal.pgen.1004037 (PMC3886890; doi:10.1371/journal.pgen.1004037)
Supplement: Table S15 — Phylogenetic distances from reassortments for different classes of amino acid replacements. Joint reassortments, two-point inference. Classes that are significantly (p<0.05) closer or farther from the most recent RCB are in boldface, with red color indicating closer to RCB, and blue, farther from RCB. (XLS) [file pgen.1004037.s016.xls]

## Sheet: mutation categories
			Distance between post-RCB nonsynonymous substitutions and most recent RCB, dS units
Gene	Subset	No. substitutions	Mean, subset	Mean, complement	Median, subset	Median, complement	Wilcoxon one-tailed p-value
NA	Positively selected	41	0.0816519	0.06334	0.0920901	0.0307624	0.04032
	Epitopes	84	0.0742552	0.0625816	0.0650884	0.0307624	0.07189
	Parallel	173	0.0652427	0.0665834	0.0307624	0.0407444	0.414
	Reversions	52	0.0860064	0.0616354	0.0674962	0.031938	0.03123
	Epistatic leading	87	0.0811473	0.0596435	0.0886271	0.0259445	0.0111
	Epistatic trailing	135	0.0664235	0.0653312	0.0324401	0.031938	0.9406
HA	Positively selected	89	0.0872197	0.0980296	0.0742468	0.103144	0.2283
	Epitopes	216	0.0904388	0.103921	0.0795291	0.122789	0.07294
	Antigenic	104	0.0965993	0.0944466	0.0880546	0.0926643	0.5175
	Parallel	152	0.0935966	0.0964191	0.0887142	0.0978761	0.5269
	Revertions	60	0.0991407	0.0942335	0.0834691	0.0926643	0.6498
	Epistatic leading	153	0.101269	0.0898403	0.101842	0.0899708	0.08012
	Epistatic trailing	164	0.0977184	0.0925742	0.103811	0.0874157	0.7174
