# Supplementary material for: Intrasubtype Reassortments Cause Adaptive Amino Acid Replacements in H3N2 Influenza Genes
Source: PLoS Genet. 2014 Jan 9;10(1):e1004037. doi: 10.1371/journal.pgen.1004037 (PMC3886890; doi:10.1371/journal.pgen.1004037)
Supplement: Table S16 — Phylogenetic distances from reassortments for different classes of amino acid replacements. Joint reassortments, three-point inference. Classes that are significantly (p<0.05) closer or farther from the most recent RCB are in boldface, with red color indicating closer to RCB, and blue, farther from RCB. (XLS) [file pgen.1004037.s017.xls]

## Sheet: mutation categories
			Distance between post-RCB nonsynonymous substitutions and most recent RCB, dS units
Gene	Subset	No. substitutions	Mean, subset	Mean, complement	Median, subset	Median, complement	Wilcoxon one-tailed p-value
NA	Positively selected	39	0.0312287	0.0225405	0.0242932	0.0111123	0.003439
	Epitopes	81	0.023385	0.0238161	0.0113828	0.0111802	0.3129
	Parallel	168	0.0206477	0.0277951	0.00799151	0.0160015	0.0007305
	Reversions	50	0.0198492	0.0244887	0.0079802	0.0126768	0.06843
	Epistatic leading	84	0.0312768	0.0206505	0.0232094	0.011087	0.0007405
	Epistatic trailing	130	0.0203836	0.0263395	0.00798104	0.0160015	0.009193
HA	Positively selected	87	0.032818	0.0374307	0.0250671	0.0310099	0.2077
	Epitopes	209	0.0348301	0.0386673	0.0257612	0.0310099	0.1662
	Antigenic	100	0.0398619	0.0345538	0.0329671	0.0254097	0.04057
	Parallel	150	0.0326297	0.0392631	0.0224894	0.0329671	0.007659
	Revertions	58	0.0317913	0.0371517	0.0221282	0.0289981	0.134
	Epistatic leading	147	0.0391468	0.0337382	0.0343929	0.0250681	0.06219
	Epistatic trailing	162	0.0367756	0.0356086	0.0260783	0.0277282	0.9669
