# Supplementary material for: Intrasubtype Reassortments Cause Adaptive Amino Acid Replacements in H3N2 Influenza Genes
Source: PLoS Genet. 2014 Jan 9;10(1):e1004037. doi: 10.1371/journal.pgen.1004037 (PMC3886890; doi:10.1371/journal.pgen.1004037)
Supplement: Table S17 — Phylogenetic distances from reassortments for different classes of amino acid replacements. High confidence reassortments, one-point inference. Classes that are significantly (p<0.05) closer or farther from the most recent RCB are in boldface, with red color indicating closer to RCB, and blue, farther from RCB. (XLS) [file pgen.1004037.s018.xls]

## Sheet: mutation categories
			Distance between post-RCB nonsynonymous substitutions and most recent RCB, dS units
Gene	Subset	No. substitutions	Mean, subset	Mean, complement	Median, subset	Median, complement	Wilcoxon one-tailed p-value
NA	Positively selected	36	0.0444431	0.0322972	0.0358334	0.0143022	0.0122
	Epitopes	75	0.0413462	0.0311585	0.0238307	0.0143866	0.03696
	Parallel	178	0.0328395	0.0354232	0.0127286	0.0190659	0.1042
	Reversions	50	0.0493152	0.0305519	0.0365927	0.0143669	0.1257
	Epistatic leading	85	0.0380825	0.0320275	0.0309113	0.0127744	0.07634
	Epistatic trailing	137	0.0343577	0.0333304	0.0111771	0.0167871	0.725
HA	Positively selected	76	0.0262628	0.027532	0.0267272	0.0251034	0.808
	Epitopes	176	0.026565	0.0281846	0.025067	0.0303195	0.4923
	Antigenic	82	0.030244	0.0259917	0.0375751	0.025067	0.08155
	Parallel	48	0.0229722	0.02804	0.0226019	0.0263804	0.1406
	Revertions	51	0.022226	0.0282637	0.0213075	0.0276896	0.03881
	Epistatic leading	121	0.0246065	0.0290649	0.0224435	0.0299846	0.08174
	Epistatic trailing	145	0.0255448	0.0288632	0.0226019	0.030973	0.1712
