# Supplementary material for: Intrasubtype Reassortments Cause Adaptive Amino Acid Replacements in H3N2 Influenza Genes
Source: PLoS Genet. 2014 Jan 9;10(1):e1004037. doi: 10.1371/journal.pgen.1004037 (PMC3886890; doi:10.1371/journal.pgen.1004037)
Supplement: Table S18 — Phylogenetic distances from reassortments for different classes of amino acid replacements. High confidence reassortments, two-point inference. Classes that are significantly (p<0.05) closer or farther from the most recent RCB are in boldface, with red color indicating closer to RCB, and blue, farther from RCB. (XLS) [file pgen.1004037.s019.xls]

## Sheet: mutation categories
			Distance between post-RCB nonsynonymous substitutions and most recent RCB, dS units
Gene	Subset	No. substitutions	Mean, subset	Mean, complement	Median, subset	Median, complement	Wilcoxon one-tailed p-value
NA	Positively selected	7	0.00978057	0.00714194	0.011416	0.00478822	0.2719
	Epitopes	19	0.00761404	0.00724301	0.00790986	0.0047859	0.4015
	Parallel	75	0.00647018	0.00895384	0.00471572	0.00955698	0.01852
	Reversions	17	0.00371798	0.00794067	0.00153744	0.00713595	0.00196
	Epistatic leading	22	0.00644605	0.00751315	0.00478327	0.00479054	0.7573
	Epistatic trailing	59	0.00710683	0.00752235	0.00632052	0.00472384	0.723
HA	Positively selected	41	0.0179453	0.0190598	0.0159127	0.0158688	0.8686
	Epitopes	86	0.0176816	0.0202737	0.0151721	0.0223376	0.2168
	Antigenic	37	0.022837	0.0173585	0.0250681	0.0158008	0.01385
	Parallel	82	0.017205	0.0207223	0.0145442	0.0217384	0.1375
	Revertions	31	0.0137192	0.0201021	0.0132993	0.0223384	0.0124
	Epistatic leading	46	0.0173183	0.019404	0.0158907	0.0165089	0.4752
	Epistatic trailing	72	0.0163318	0.0210966	0.014493	0.0226082	0.01157
