# Supplementary material for: Intrasubtype Reassortments Cause Adaptive Amino Acid Replacements in H3N2 Influenza Genes
Source: PLoS Genet. 2014 Jan 9;10(1):e1004037. doi: 10.1371/journal.pgen.1004037 (PMC3886890; doi:10.1371/journal.pgen.1004037)
Supplement: Table S19 — Phylogenetic distances from reassortments for different classes of amino acid replacements. High confidence reassortments, three-point inference. Classes that are significantly (p<0.05) closer or farther from the most recent RCB are in boldface, with red color indicating closer to RCB, and blue, farther from RCB. (XLS) [file pgen.1004037.s020.xls]

## Sheet: mutation categories
			Distance between post-RCB nonsynonymous substitutions and most recent RCB, dS units
Gene	Subset	No. substitutions	Mean, subset	Mean, complement	Median, subset	Median, complement	Wilcoxon one-tailed p-value
NA	Positively selected	34	0.0456382	0.0330285	0.0365927	0.0127286	0.01884
	Epitopes	71	0.0426312	0.0317695	0.0293345	0.0129139	0.03023
	Parallel	165	0.0341024	0.0353792	0.0111951	0.0175726	0.132
	Reversions	49	0.049738	0.0312794	0.0373521	0.0127865	0.1703
	Epistatic leading	81	0.0386925	0.0328711	0.0320702	0.0126713	0.1256
	Epistatic trailing	129	0.0353648	0.0339191	0.0111123	0.0175726	0.847
HA	Positively selected	67	0.0218	0.0248823	0.0198212	0.0223384	0.4238
	Epitopes	155	0.0233902	0.0251428	0.0213075	0.0224454	0.4221
	Antigenic	72	0.0272641	0.0227586	0.0250681	0.0177959	0.02549
	Parallel	120	0.0187445	0.0289594	0.0151729	0.0254241	3.56e-05
	Revertions	45	0.0179105	0.0254053	0.014493	0.0226082	0.006427
	Epistatic leading	101	0.0231814	0.0246492	0.0213075	0.0224446	0.5564
	Epistatic trailing	123	0.0230549	0.0250261	0.0159127	0.0236431	0.2019
