# Supplementary material for: Intrasubtype Reassortments Cause Adaptive Amino Acid Replacements in H3N2 Influenza Genes
Source: PLoS Genet. 2014 Jan 9;10(1):e1004037. doi: 10.1371/journal.pgen.1004037 (PMC3886890; doi:10.1371/journal.pgen.1004037)
Supplement: Table S20 — Comparison of reassortments inferred in [7] with our RCBs. (XLS) [file pgen.1004037.s021.xls]

## Sheet: Holmes et al reassortments
Clade in (Holmes et al. 2005)	Node id for MRCA of taxa described as reassortant in (Holmes et al. 2005)	GiRaF catalog id	Corresponding RCB	Color in NA tree	Comment
A	Node1092	12	Node1092	marine	match (accounting for strains missing in Holmes et al. 2005)
B	Node56	15	Node57	yellow	adjacent nodes
C	Node1312	10	Node1312	red	match, pre-terminal
A/New York/137/1999	A/New York/137/1999	20	Node1446	green	match (accounting for strains missing in Holmes et al. 2005)
A/New York/182/2000	A/New York/182/2000	26	Node952	blue	match (accounting for strains missing in Holmes et al. 2005)
A/New York/11/2003	A/New York/11/2003	12	Node1092	orange	match (accounting for strains missing in Holmes et al. 2005)
